# Supplementary material for: Selection for Reduced Fear of Humans Changes Brain and Cerebellum Size in Red Junglefowl in Line with Effects of Chicken Domestication
Source: Brain Sci. 2023 Jun 23;13(7):988. doi: 10.3390/brainsci13070988 (PMC10377726; doi:10.3390/brainsci13070988)
Supplement: Supplementary file 1 [file brainsci-13-00988-s001.zip]

Archive with 1 entries (1 files):
- brainsci-2453224-supplementary.xlsx
