# Supplementary material for: Selection for Reduced Fear of Humans Changes Brain and Cerebellum Size in Red Junglefowl in Line with Effects of Chicken Domestication
Source: Brain Sci. 2023 Jun 23;13(7):988. doi: 10.3390/brainsci13070988 (PMC10377726; doi:10.3390/brainsci13070988)
Supplement: Supplementary file 1 [file brainsci-13-00988-s001.zip › brainsci-2453224-supplementary.xlsx]

## Sheet: Sheet1
Supplementary Table S1: The complete dataset
ID	Sex	Line	NID	VEKT	HH	Lft_crbrm	OT_left	R_crbrm	OT_R	Cerebellum	RoB	Mean	Cell_count	neurons	Non_neurons	neur_dens	nn_dens	Rel_size_cer	Rel_brainsz	Total_crbrm	Relative_RoB
2493	F	Hi	FHi	786	2.432	0.72	0.148	0.705	0.142	0.307	0.41	332.5	166250000	1.50566e+08	1.5684e+07	4.90443e+08	5.10878e+07	0.126234	0.00309415	1.425	0.168586
2494	F	Hi	FHi	856	2.438	0.673	0.149	0.66	0.164	0.335	0.457	371.5	185750000	161602500	24147500	4.82396e+08	7.20821e+07	0.137408	0.00284813	1.333	0.187449
58666	F	Hi	FHi	842	2.356	0.683	0.136	0.692	0.132	0.319	0.394	342	171000000	153558000	17442000	4.81373e+08	5.46771e+07	0.135399	0.0027981	1.375	0.167233
58667	F	Hi	FHi	767	2.387	0.677	0.143	0.699	0.114	0.327	0.427	252.25	126125000	100143250	25981750	3.06248e+08	7.94549e+07	0.136992	0.00311213	1.376	0.178886
58668	F	Hi	FHi	788	2.561	0.714	0.142	0.723	0.13	0.338	0.514	310.25	155125000	125961500	29163500	3.72667e+08	8.62825e+07	0.13198	0.00325	1.437	0.200703
58669	F	Hi	FHi	938	2.625	0.748	0.179	0.754	0.169	0.359	0.416	308.5	154250000	141601500	12648500	3.94433e+08	3.52326e+07	0.136762	0.00279851	1.502	0.158476
58673	F	Hi	FHi	812	2.546	0.726	0.14	0.701	0.132	0.327	0.52	320.25	160125000	122015250	38109750	3.73135e+08	1.16544e+08	0.128437	0.00313547	1.427	0.204242
2496	M	Hi	MHi	1170	2.64	0.729	0.151	0.744	0.134	0.405	0.477	370.6	185300000	172329000	12971000	4.25504e+08	3.20272e+07	0.153409	0.00225641	1.473	0.180682
58567	M	Hi	MHi	1155	2.849	0.823	0.177	0.801	0.188	0.399	0.461	297	148500000	117909000	30591000	2.95511e+08	7.66692e+07	0.140049	0.00246667	1.624	0.161811
58656	M	Hi	MHi	1196	2.865	0.823	0.159	0.844	0.164	0.405	0.47	322.25	161125000	1.37393e+08	2.37316e+07	3.39243e+08	5.85965e+07	0.141361	0.00239548	1.667	0.164049
58678	M	Hi	MHi	1208	2.642	0.789	0.154	0.687	0.148	0.356	0.508	254.5	127250000	9.669e+07	3.056e+07	2.71601e+08	8.58428e+07	0.134746	0.00218709	1.476	0.192279
58688	M	Hi	MHi	1195	2.851	0.8	0.128	0.813	0.142	0.418	0.55	286.75	143375000	126170000	17205000	3.01842e+08	4.11603e+07	0.146615	0.00238577	1.613	0.192915
58697	M	Hi	MHi	1195	3.03	0.877	0.16	0.853	0.159	0.422	0.559	359.25	179625000	153040500	26584500	3.62655e+08	6.29964e+07	0.139274	0.00253556	1.73	0.184488
58698	M	Hi	MHi	1203	2.835	0.79	0.143	0.789	0.175	0.373	0.565	313.75	156875000	138050000	18825000	3.70107e+08	5.04692e+07	0.13157	0.00235661	1.579	0.199295
58699	M	Hi	MHi	1223	2.733	0.774	0.154	0.828	0.158	0.325	0.494	305.75	152875000	131166750	21708250	403590000	6.67946e+07	0.118917	0.00223467	1.602	0.180754
58700	M	Hi	MHi	1184	2.779	0.757	0.159	0.783	0.146	0.374	0.56	359	179500000	155088000	24412000	4.14674e+08	6.52727e+07	0.134581	0.00234713	1.54	0.201511
2497	F	Low	FLow	942	2.241	0.63	0.134	0.659	0.143	0.322	0.353	291.25	145625000	134848750	10776250	4.18785e+08	3.34666e+07	0.143686	0.00237898	1.289	0.157519
58661	F	Low	FLow	1105	2.668	0.725	0.153	0.767	0.152	0.377	0.494	307.9	153950000	133320700	20629300	3.53636e+08	5.47196e+07	0.141304	0.00241448	1.492	0.185157
58663	F	Low	FLow	974	2.38	0.662	0.129	0.647	0.123	0.352	0.467	363	181500000	131043000	50457000	372281250	143343750	0.147899	0.00244353	1.309	0.196218
58682	F	Low	FLow	1076	2.796	0.845	0.184	0.832	0.196	0.37	0.369	221	110500000	90389000	20111000	2.44295e+08	5.43541e+07	0.132332	0.00259851	1.677	0.131974
58684	F	Low	FLow	987	2.748	0.785	0.154	0.773	0.158	0.352	0.526	234.5	117250000	9.70104e+07	2.02396e+07	2.75598e+08	5.74988e+07	0.128093	0.00278419	1.558	0.191412
58693	F	Low	FLow	1061	2.608	0.736	0.147	0.747	0.144	0.366	0.468	255.5	127750000	110631500	17118500	3.02272e+08	4.67719e+07	0.140337	0.00245806	1.483	0.179448
58694	F	Low	FLow	1067	2.435	0.661	0.146	0.671	0.167	0.355	0.435	333.5	166750000	119726500	47023500	3.37258e+08	1.32461e+08	0.145791	0.0022821	1.332	0.178645
58696	F	Low	FLow	1061	2.567	0.711	0.162	0.644	0.139	0.391	0.52	305	152500000	1.33588e+08	1.89124e+07	3.41656e+08	4.83693e+07	0.152318	0.00241942	1.355	0.202571
58658	M	Low	MLow	1303	2.817	0.806	0.174	0.79	0.157	0.407	0.483	374.167	1.87083e+08	1.59395e+08	2.76883e+07	3.91634e+08	6.80303e+07	0.14448	0.00216193	1.596	0.171459
58662	M	Low	MLow	1435	2.715	0.767	0.159	0.782	0.157	0.383	0.467	258.55	129275000	61017800	68257200	1.59315e+08	1.78217e+08	0.141068	0.00189199	1.549	0.172007
58681	M	Low	MLow	1437	2.749	0.777	0.175	0.779	0.174	0.39	0.454	248.25	124125000	102775500	21349500	2.63527e+08	5.47423e+07	0.14187	0.00191301	1.556	0.165151
58685	M	Low	MLow	1352	2.965	0.792	0.202	0.81	0.146	0.445	0.57	323.25	161625000	134148750	27476250	3.01458e+08	6.17444e+07	0.150084	0.00219305	1.602	0.192243
58686	M	Low	MLow	1282	2.753	0.791	0.177	0.756	0.124	0.369	0.536	373	186500000	161136000	25364000	4.36683e+08	6.87371e+07	0.134036	0.00214743	1.547	0.194697
58691	M	Low	MLow	1268	2.695	0.726	0.15	0.749	0.16	0.341	0.569	205.5	102750000	85899000	16851000	2.51903e+08	4.94164e+07	0.126531	0.00212539	1.475	0.211132
58692	M	Low	MLow	1384	2.822	0.779	0.17	0.79	0.178	0.42	0.485	324.25	162125000	141697250	20427750	3.37374e+08	48637500	0.148831	0.00203902	1.569	0.171864
